# Supplementary material for: Ageism and Associated Factors in Healthcare Workers: A Systematic Review
Source: Nurs Rep. 2024 Dec 16;14(4):4039–59. doi: 10.3390/nursrep14040295 (PMC11677396; doi:10.3390/nursrep14040295)
Supplement: Supplementary file 1 [file nursrep-14-00295-s001.zip]

Archive with 1 entries (1 files):
- nursrep-3221786-supplementary.pdf
